# Supplementary material for: High-Risk PNPLA3 rs738409 Genotype Is Associated with Higher Concentrations of CCL2 in Liver Transplant Candidates with Alcoholic End-Stage Liver Disease
Source: Medicina (Kaunas). 2025 Jul 18;61(7):1293. doi: 10.3390/medicina61071293 (PMC12300434; doi:10.3390/medicina61071293)
Supplement: Supplementary file 1 [file medicina-61-01293-s001.zip]

Archive with 1 entries (1 files):
- medicina-3713277-supplementary.pdf
